# Supplementary material for: Comparative Transcriptome Analysis Reveals the Interaction of Sugar and Hormone Metabolism Involved in the Root Hair Morphogenesis of the Endangered Fir Abies beshanzuensis
Source: Plants (Basel). 2023 Jan 6;12(2):276. doi: 10.3390/plants12020276 (PMC9862426; doi:10.3390/plants12020276)
Supplement: Supplementary file 1 [file plants-12-00276-s001.zip]

Archive with 1 entries (1 files):
- plants-2078789-supplementary.pdf
